# Supplementary material for: Clinical Features of COVID-19 Vaccine-Associated Autoimmune Hepatitis: A Systematic Review
Source: Diseases. 2023 May 30;11(2):80. doi: 10.3390/diseases11020080 (PMC10297001; doi:10.3390/diseases11020080)
Supplement: Supplementary file 1 [file diseases-11-00080-s001.zip]

Archive with 1 entries (1 files):
- diseases-2346385-supplementary.pdf
